# Supplementary material for: Genomic DNA Copy Number Aberrations, Histological Diagnosis, Oral Subsite and Aneuploidy in OPMDs/OSCCs
Source: PLoS One. 2015 Nov 5;10(11):e0142294. doi: 10.1371/journal.pone.0142294 (PMC4634987; doi:10.1371/journal.pone.0142294)
Supplement: S2 Table — (XLSX) [file pone.0142294.s002.xlsx]

## Sheet: Segmented.broad_significance_re
S2 table. Significant Broad CNAs resulting from GISTIC 2.0 analysis.
Arm	# Genes	Amp frequency	Amp z-score	Amp q-value	Del Frequency	Del z-score	Del q-value
1p	2121	0	-1.45	0.967	0.01	-0.0797	0.968
1q	1955	0.02	0.471	0.724	0.01	-0.185	0.968
2p	924	0.08	4.46	3.18e-05	0	-1.85	0.968
2q	1556	0.06	3.71	0.000506	0	-1.65	0.968
3p	1062	0	-1.83	0.967	0.05	1.94	0.265
3q	1139	0.03	0.429	0.724	0.03	0.975	0.642
4p	489	0.01	-1.51	0.967	0.05	1.43	0.498
4q	1049	0	-1.84	0.967	0.05	1.92	0.265
5p	270	0.05	1.27	0.284	0.01	-1.1	0.968
5q	1427	0.03	0.62	0.652	0.01	-0.537	0.968
6p	1173	0.01	-1.26	0.967	0.02	-0.158	0.968
6q	839	0.01	-0.875	0.967	0.02	-0.356	0.968
7p	641	0.05	1.56	0.206	0.01	-1.45	0.968
7q	1277	0.07	3.87	0.000301	0	-1.74	0.968
8p	580	0.07	3.19	0.00307	0.06	2.2	0.265
8q	859	0.13	8.22	2.16e-15	0.03	0.431	0.928
9p	422	0.05	1.47	0.214	0.04	0.982	0.642
9q	1113	0.04	1.53	0.206	0.03	0.985	0.642
10p	409	0.01	-1.58	0.967	0.02	-0.609	0.968
10q	1268	0	-1.78	0.967	0.03	0.461	0.928
11p	862	0.01	-0.853	0.967	0.03	0.187	0.968
11q	1515	0.01	-1.09	0.967	0.03	0.683	0.877
12p	575	0.03	-0.000958	0.967	0.01	-0.994	0.968
12q	1447	0.03	0.623	0.652	0.01	-1.12	0.968
13q	654	0.01	-1.44	0.967	0.05	2.08	0.265
14q	1341	0.01	-1.19	0.967	0.01	-0.619	0.968
15q	1355	0.01	-0.601	0.967	0.01	-0.601	0.968
16p	872	0.03	0.208	0.857	0.02	-0.313	0.968
16q	702	0.02	-0.425	0.967	0.02	-0.425	0.968
17p	683	0.01	-0.952	0.967	0.02	-0.447	0.968
17q	1592	0.01	-0.462	0.967	0.01	-1.06	0.968
18p	143	0.01	-1.22	0.967	0.01	-1.69	0.968
18q	446	0.01	-1.58	0.967	0.01	-1.58	0.968
19p	995	0.13	8.54	0	0.04	1.1	0.642
19q	1709	0.1	7.88	2.16e-14	0.04	1.72	0.331
20p	355	0.09	4.74	1.03e-05	0.01	-1.5	0.968
20q	753	0.08	4.25	6.84e-05	0.01	-1.36	0.968
21q	509	0.01	-1.52	0.967	0.03	0.445	0.928
22q	921	0.05	2.39	0.0327	0.02	-0.235	0.968
